# Supplementary material for: Identification of noble candidate gene associated with sensitivity to phytotoxicity of etofenprox in soybean
Source: Sci Rep. 2022 Sep 2;12:14944. doi: 10.1038/s41598-022-19323-0 (PMC9440009; doi:10.1038/s41598-022-19323-0)
Supplement: Supplementary file 1 — Supplementary Table S1. [file 41598_2022_19323_MOESM1_ESM.xlsx]

## Sheet: Genetic map
Table S1. Details of three genetic maps RIL population cross from Daepung × Danbaek
Marker	Chromosome	Position(cM)	Marker	Chromosome	Position(cM)	Marker	Chromosome	Position(cM)
AX-90307548	6	0	AX-90427653	13	0	AX-90329006	16	0
AX-90316691	6	2.67	AX-90422281	13	0.45	AX-90388828	16	0.43
AX-90475011	6	7.23	AX-90316933	13	0.45	AX-90389659	16	0.43
AX-90323137	6	8.99	AX-90480834	13	0.45	AX-90465911	16	0.43
AX-90462357	6	8.99	AX-90506748	13	0.45	AX-90461112	16	0.43
AX-90392602	6	8.99	AX-90496009	13	0.45	AX-90495360	16	0.43
AX-90423650	6	10.36	AX-90310427	13	1.35	AX-90351220	16	0.43
AX-90474467	6	15.82	AX-90505457	13	1.79	AX-90385356	16	0.43
AX-90446647	6	18.33	AX-90413658	13	2.22	AX-90346640	16	0.43
AX-90422204	6	19.03	AX-90405538	13	2.22	AX-90452159	16	0.43
AX-90505217	6	20.84	AX-90440747	13	2.22	AX-90423648	16	0.43
AX-90443351	6	23.2	AX-90451121	13	2.22	AX-90443853	16	0.43
AX-90456147	6	24.57	AX-90506638	13	2.22	AX-90403852	16	0.43
AX-90376331	6	24.57	AX-90342986	13	2.22	AX-90436253	16	0.43
AX-90308937	6	24.57	AX-90456746	13	2.22	AX-90315841	16	0.43
AX-90492928	6	24.57	AX-90521061	13	2.66	AX-90507095	16	0.43
AX-90453018	6	24.57	AX-90485695	13	2.66	AX-90515581	16	0.43
AX-90389484	6	24.57	AX-90414351	13	5.44	AX-90516669	16	0.43
AX-90449496	6	24.57	AX-90467546	13	5.88	AX-90511570	16	0.43
AX-90433588	6	26.91	AX-90523312	13	6.31	AX-90521952	16	0.43
AX-90514462	6	26.91	AX-90471084	13	6.74	AX-90349740	16	0.86
AX-90439962	6	26.91	AX-90402586	13	6.74	AX-90421843	16	0.86
AX-90463501	6	26.91	AX-90511559	13	6.74	AX-90475406	16	1.3
AX-90366102	6	26.91	AX-90495196	13	7.19	AX-90380217	16	1.3
AX-90459725	6	26.91	AX-90331877	13	7.19	AX-90490083	16	1.3
AX-90373333	6	26.91	AX-90394406	13	7.19	AX-90523488	16	1.3
AX-90336019	6	26.91	AX-90351346	13	7.19	AX-90510265	16	1.3
AX-90333749	6	28.26	AX-90519568	13	7.19	AX-90427364	16	1.3
AX-90458061	6	28.7	AX-90349718	13	7.19	AX-90519134	16	1.3
AX-90310080	6	29.23	AX-90482725	13	7.19	AX-90389191	16	1.3
AX-90386836	6	30.9	AX-90362204	13	7.19	AX-90413364	16	2.21
AX-90430227	6	31.36	AX-90375643	13	7.19	AX-90468561	16	2.68
AX-90396066	6	31.36	AX-90388478	13	7.19	AX-90422801	16	3.14
AX-90306810	6	31.36	AX-90519395	13	7.19	AX-90410257	16	3.14
AX-90331611	6	31.36	AX-90459521	13	7.19	AX-90509960	16	3.14
AX-90393415	6	33.01	AX-90523264	13	7.19	AX-90418627	16	3.14
AX-90525643	6	33.01	AX-90350990	13	7.19	AX-90514652	16	3.58
AX-90466713	6	33.01	AX-90398056	13	7.19	AX-90333930	16	3.58
AX-90338665	6	33.45	AX-90328004	13	7.19	AX-90448015	16	3.58
AX-90345873	6	34.32	AX-90321460	13	7.19	AX-90453642	16	3.58
AX-90431387	6	34.32	AX-90426212	13	7.19	AX-90309204	16	3.58
AX-90357628	6	34.32	AX-90305327	13	7.19	AX-90320765	16	3.58
AX-90444651	6	34.32	AX-90472596	13	7.19	AX-90424533	16	3.58
AX-90365079	6	34.32	AX-90352510	13	7.19	AX-90472258	16	3.58
AX-90475533	6	34.32	AX-90355395	13	7.19	AX-90479995	16	3.58
AX-90328723	6	34.76	AX-90305888	13	7.19	AX-90474832	16	3.58
AX-90350928	6	35.2	AX-90480248	13	7.19	AX-90455587	16	3.58
AX-90506186	6	35.71	AX-90314122	13	7.19	AX-90381562	16	3.58
AX-90339467	6	36.21	AX-90398224	13	8.07	AX-90462625	16	4.03
AX-90454727	6	36.21	AX-90520148	13	8.07	AX-90437115	16	4.03
AX-90319671	6	36.21	AX-90525476	13	8.07	AX-90377718	16	21.35
AX-90314631	6	36.21	AX-90449052	13	8.07	AX-90434045	16	23.04
AX-90360425	6	36.21	AX-90421792	13	8.07	AX-90502782	16	24.51
AX-90319630	6	36.21	AX-90515701	13	8.07	AX-90424079	16	24.51
AX-90457605	6	36.21	AX-90348290	13	8.07	AX-90317448	16	24.51
AX-90481266	6	36.21	AX-90357983	13	8.07	AX-90424663	16	26.92
AX-90480658	6	36.21	AX-90369878	13	8.07	Phytotoxicity of Etofenprox	16	32.8
AX-90356340	6	36.21	AX-90453281	13	8.07	AX-90394393	16	36.58
Pubescence Color	6	41.68	AX-90484404	13	8.07	AX-90478894	16	41.7
AX-90332915	6	59.01	AX-90412168	13	8.07	AX-90342529	16	63.95
AX-90351584	6	60.99	AX-90491529	13	8.07	AX-90408424	16	63.95
AX-90371787	6	60.99	AX-90482848	13	8.07	AX-90427708	16	63.95
AX-90307231	6	60.99	AX-90377620	13	8.07	AX-90521593	16	63.95
AX-90462008	6	61.46	AX-90502928	13	8.07	AX-90367365	16	63.95
AX-90371378	6	61.92	AX-90432976	13	8.07	AX-90342670	16	63.95
AX-90378974	6	61.92	AX-90343683	13	8.07	AX-90319955	16	63.95
AX-90366365	6	61.92	AX-90351154	13	8.07	AX-90352887	16	63.95
AX-90434952	6	61.92	AX-90446146	13	8.07	AX-90410600	16	63.95
AX-90465699	6	61.92	AX-90344015	13	8.07	AX-90325589	16	63.95
AX-90480085	6	61.92	AX-90342307	13	8.07	AX-90344120	16	64.52
AX-90391415	6	61.92	AX-90510230	13	8.07	AX-90324810	16	64.52
AX-90508537	6	61.92	AX-90372870	13	8.07	AX-90313536	16	64.52
AX-90405464	6	61.92	AX-90422194	13	8.07	AX-90460215	16	64.52
AX-90385412	6	62.37	AX-90482742	13	8.07	AX-90385483	16	64.52
AX-90419230	6	62.37	AX-90494648	13	8.07	AX-90457252	16	64.52
AX-90316020	6	62.37	AX-90411183	13	8.07	AX-90420065	16	64.52
AX-90434501	6	62.37	AX-90351177	13	8.07	AX-90420906	16	64.52
AX-90358008	6	63.29	AX-90359172	13	8.07	AX-90452693	16	66.52
AX-90368998	6	63.29	AX-90327393	13	8.07	AX-90416721	16	66.52
AX-90432949	6	63.29	AX-90458566	13	8.07	AX-90501735	16	66.97
AX-90325587	6	63.29	AX-90446608	13	8.07	AX-90429191	16	68.42
AX-90422113	6	63.29	AX-90397432	13	8.07	AX-90345260	16	70.05
AX-90506657	6	63.29	AX-90458770	13	8.07	AX-90375619	16	72.18
AX-90391035	6	63.29	AX-90321854	13	8.07	AX-90421760	16	72.64
AX-90470496	6	63.29	AX-90471923	13	8.07	AX-90424065	16	72.64
AX-90481070	6	63.29	AX-90321850	13	8.07	AX-90454888	16	73.99
AX-90518152	6	63.29	AX-90448695	13	8.07	AX-90434499	16	73.99
AX-90360391	6	63.29	AX-90426198	13	8.07	AX-90419258	16	73.99
AX-90371052	6	63.29	AX-90475449	13	8.07	AX-90470161	16	73.99
AX-90458697	6	63.29	AX-90378373	13	8.07	AX-90431908	16	73.99
AX-90339561	6	63.29	AX-90406132	13	8.07	AX-90509965	16	73.99
AX-90504930	6	63.29	AX-90350703	13	8.07	AX-90349170	16	73.99
AX-90419714	6	63.29	AX-90503506	13	8.07	AX-90349875	16	73.99
AX-90312466	6	65.14	AX-90318279	13	8.07	AX-90489853	16	73.99
AX-90477257	6	65.14	AX-90452631	13	8.07	AX-90343994	16	73.99
AX-90502530	6	67	AX-90318745	13	8.07	AX-90456269	16	73.99
AX-90450695	6	73.6	AX-90457705	13	8.07	AX-90437253	16	73.99
AX-90515207	6	74.04	AX-90326363	13	8.07	AX-90411343	16	73.99
AX-90515027	6	75.85	AX-90421263	13	8.07	AX-90336110	16	73.99
AX-90335034	6	76.72	AX-90388200	13	8.07	AX-90427773	16	74.42
AX-90360064	6	76.72	AX-90454944	13	8.07	AX-90447258	16	74.42
AX-90420047	6	78.17	AX-90365452	13	8.07	AX-90320374	16	74.42
AX-90486312	6	78.17	AX-90461711	13	8.07	AX-90521715	16	74.42
AX-90523596	6	78.17	AX-90520217	13	8.07	AX-90485800	16	74.42
AX-90484749	6	78.17	AX-90474699	13	8.07	AX-90421814	16	74.42
AX-90358007	6	78.17	AX-90492088	13	8.07	AX-90512975	16	74.42
AX-90424631	6	78.17	AX-90487956	13	8.07	AX-90328445	16	74.42
AX-90364454	6	79.04	AX-90307192	13	8.07	AX-90515666	16	74.42
AX-90465353	6	79.04	AX-90334563	13	8.07	AX-90430361	16	74.42
AX-90463817	6	79.48	AX-90319273	13	8.07	AX-90415687	16	74.42
AX-90403775	6	79.48	AX-90329550	13	8.07	AX-90471574	16	74.42
AX-90335215	6	79.48	AX-90356180	13	8.07	AX-90331170	16	75.15
AX-90419774	6	79.48	AX-90501986	13	8.07	AX-90422814	16	75.87
AX-90505849	6	79.48	AX-90434685	13	8.07	AX-90458413	16	75.87
AX-90328468	6	79.48	AX-90325392	13	8.07	AX-90331836	16	75.87
AX-90369945	6	79.48	AX-90493023	13	8.07	AX-90491573	16	75.87
AX-90385953	6	79.48	AX-90484705	13	8.07	AX-90413448	16	75.87
AX-90397080	6	79.48	AX-90499988	13	8.07	AX-90338914	16	75.87
AX-90504764	6	79.48	AX-90467749	13	8.07	AX-90317607	16	75.87
AX-90434642	6	79.93	AX-90433293	13	8.07	AX-90476021	16	75.87
AX-90314462	6	79.93	AX-90333685	13	8.07	AX-90347766	16	75.87
AX-90416589	6	79.93	AX-90377644	13	8.07	AX-90383921	16	75.87
AX-90468570	6	80.38	AX-90369210	13	8.07	AX-90441771	16	75.87
AX-90389219	6	80.38	AX-90415546	13	8.07	AX-90352254	16	75.87
AX-90414573	6	81.28	AX-90399383	13	8.07	AX-90491860	16	76.41
AX-90495397	6	81.28	AX-90520474	13	8.07	AX-90333592	16	76.41
AX-90421989	6	81.28	AX-90344853	13	8.07	AX-90384810	16	76.41
AX-90310341	6	81.28	AX-90518865	13	8.07	AX-90423576	16	76.41
AX-90504776	6	82.18	AX-90515307	13	8.07	AX-90476446	16	76.41
AX-90329829	6	82.18	AX-90404000	13	8.07	AX-90348461	16	76.41
AX-90513850	6	82.18	AX-90492437	13	8.07	AX-90384221	16	76.41
AX-90435904	6	82.18	AX-90316524	13	8.07	AX-90494306	16	76.41
AX-90507763	6	82.18	AX-90370124	13	8.07	AX-90328062	16	76.41
AX-90491027	6	82.18	AX-90495960	13	8.07	AX-90409072	16	76.41
AX-90433706	6	82.18	AX-90347626	13	8.07	AX-90375467	16	76.41
AX-90401687	6	82.18	AX-90305324	13	8.07	AX-90308280	16	76.41
AX-90502171	6	82.18	AX-90501695	13	8.07	AX-90449257	16	76.84
AX-90409838	6	82.18	AX-90414442	13	8.07	AX-90369636	16	76.84
AX-90435685	6	82.18	AX-90323578	13	8.07	AX-90384712	16	76.84
AX-90386013	6	82.18	AX-90507301	13	8.07	AX-90513372	16	76.84
AX-90466481	6	82.18	AX-90314237	13	8.07	AX-90332255	16	76.84
AX-90502759	6	83.6	AX-90476477	13	8.07	AX-90383132	16	76.84
AX-90428287	6	83.6	AX-90309717	13	8.07	AX-90392997	16	76.84
AX-90440067	6	83.6	AX-90357435	13	8.07	AX-90446822	16	76.84
AX-90441904	6	83.6	AX-90325781	13	8.07	AX-90314884	16	77.32
AX-90316480	6	83.6	AX-90439456	13	8.07	AX-90489587	16	77.32
AX-90355269	6	83.6	AX-90442030	13	8.07	AX-90343732	16	77.32
AX-90509957	6	83.6	AX-90451010	13	8.07	AX-90364191	16	77.32
AX-90334269	6	83.6	AX-90420847	13	8.07	AX-90380858	16	77.32
AX-90343706	6	83.6	AX-90400106	13	8.07	AX-90498682	16	77.32
AX-90422726	6	84.04	AX-90442001	13	8.07	AX-90424902	16	77.32
AX-90489408	6	84.04	AX-90450477	13	8.07	AX-90361534	16	77.32
AX-90327699	6	84.04	AX-90508160	13	8.07	AX-90437352	16	77.32
AX-90508211	6	85.43	AX-90346504	13	8.07	AX-90458166	16	77.32
AX-90338520	6	85.89	AX-90501352	13	8.07	AX-90328967	16	77.32
AX-90383640	6	85.89	AX-90426866	13	8.07	AX-90316970	16	77.32
AX-90325334	6	85.89	AX-90496809	13	8.07	AX-90344821	16	77.32
AX-90366676	6	85.89	AX-90440326	13	8.07	AX-90355998	16	82.73
AX-90471868	6	85.89	AX-90419913	13	8.07	AX-90436515	16	84.55
AX-90408120	6	85.89	AX-90314036	13	8.07	AX-90438480	16	84.55
AX-90515804	6	85.89	AX-90380471	13	8.07	AX-90375639	16	85.43
AX-90340983	6	85.89	AX-90310898	13	8.07	AX-90421857	16	85.88
AX-90404561	6	85.89	AX-90502893	13	8.07	AX-90438884	16	85.88
AX-90405637	6	85.89	AX-90345081	13	8.07	AX-90317046	16	85.88
AX-90324144	6	85.89	AX-90471728	13	8.07	AX-90308695	16	85.88
AX-90331602	6	85.89	AX-90414135	13	8.07	AX-90417678	16	90.14
AX-90498327	6	85.89	AX-90497922	13	8.07
AX-90427728	6	89.67	AX-90327792	13	8.07
AX-90449614	6	89.67	AX-90343047	13	8.07
AX-90321657	6	89.67	AX-90394427	13	8.07
AX-90516770	6	90.54	AX-90427407	13	8.07
AX-90504567	6	90.54	AX-90525023	13	8.07
AX-90374866	6	90.54	AX-90340194	13	8.07
AX-90487227	6	90.54	AX-90368402	13	8.07
AX-90309294	6	90.54	AX-90477183	13	8.07
AX-90340606	6	90.54	AX-90423717	13	8.07
AX-90327074	6	90.98	AX-90413759	13	8.07
AX-90362201	6	91.86	AX-90428504	13	8.07
AX-90357652	6	91.86	AX-90463980	13	8.07
AX-90333638	6	91.86	AX-90485609	13	8.07
AX-90363106	6	91.86	AX-90483794	13	8.97
AX-90396065	6	91.86	AX-90470755	13	8.97
AX-90454991	6	91.86	AX-90358231	13	8.97
AX-90403554	6	92.79	AX-90479681	13	8.97
AX-90360037	6	93.74	AX-90413956	13	8.97
AX-90402332	6	93.74	AX-90369276	13	8.97
AX-90429715	6	93.74	AX-90329462	13	8.97
AX-90453532	6	93.74	AX-90350584	13	8.97
AX-90446716	6	93.74	AX-90373677	13	8.97
AX-90492386	6	94.18	AX-90468950	13	8.97
AX-90412547	6	94.18	AX-90521806	13	8.97
AX-90376387	6	94.18	AX-90344892	13	8.97
AX-90328235	6	94.18	AX-90377014	13	8.97
AX-90334984	6	95.06	AX-90405449	13	8.97
AX-90363928	6	95.06	AX-90336183	13	8.97
AX-90453163	6	95.06	AX-90421047	13	8.97
AX-90382849	6	95.06	AX-90478534	13	8.97
AX-90339062	6	95.06	AX-90400341	13	8.97
AX-90365150	6	95.06	AX-90359810	13	8.97
AX-90510025	6	95.06	AX-90447846	13	8.97
AX-90389449	6	95.06	AX-90523118	13	8.97
AX-90341892	6	95.06	AX-90515256	13	8.97
AX-90504853	6	95.06	AX-90330172	13	8.97
AX-90485284	6	95.06	AX-90467524	13	8.97
AX-90365083	6	95.06	AX-90378280	13	8.97
AX-90356433	6	95.06	AX-90347819	13	8.97
AX-90525647	6	95.06	AX-90504054	13	8.97
AX-90311145	6	98.37	AX-90470195	13	8.97
AX-90465732	6	98.37	AX-90493008	13	8.97
AX-90482090	6	98.81	AX-90503303	13	8.97
AX-90480780	6	98.81	AX-90388305	13	8.97
AX-90418070	6	98.81	AX-90398537	13	8.97
AX-90340354	6	98.81	AX-90376618	13	8.97
AX-90357323	6	99.7	AX-90441842	13	9.43
AX-90519727	6	99.7	AX-90388028	13	9.9
AX-90493058	6	100.14	AX-90459570	13	9.9
AX-90525693	6	100.14	AX-90389712	13	9.9
AX-90446243	6	100.14	AX-90419768	13	9.9
AX-90420208	6	100.14	AX-90422615	13	9.9
AX-90341509	6	100.14	AX-90494334	13	9.9
AX-90341233	6	100.14	AX-90463058	13	9.9
AX-90418884	6	108.55	AX-90374842	13	9.9
AX-90521311	6	108.55	AX-90399563	13	9.9
AX-90461604	6	108.55	AX-90406213	13	9.9
AX-90489040	6	108.55	AX-90512222	13	9.9
AX-90328544	6	108.55	AX-90317770	13	9.9
AX-90446700	6	108.55	AX-90441040	13	9.9
AX-90369684	6	108.55	AX-90353504	13	9.9
AX-90461221	6	108.55	AX-90361925	13	9.9
AX-90409806	6	108.55	AX-90407338	13	9.9
AX-90471071	6	108.55	AX-90437660	13	9.9
AX-90398005	6	108.55	AX-90458877	13	9.9
AX-90386894	6	108.55	AX-90384364	13	9.9
AX-90506776	6	108.55	AX-90311829	13	9.9
AX-90360993	6	108.55	AX-90466924	13	10.81
AX-90307940	6	108.55	AX-90479915	13	11.26
AX-90332499	6	109.44	AX-90368877	13	11.26
AX-90467538	6	109.44	AX-90442216	13	12.59
AX-90370852	6	111.27	AX-90413005	13	12.59
AX-90326182	6	112.18	AX-90386342	13	13.5
AX-90387826	6	112.18	AX-90340121	13	14.37
AX-90431563	6	112.18	AX-90453597	13	14.37
AX-90420524	6	112.18	AX-90523974	13	14.81
AX-90323306	6	112.18	AX-90476901	13	14.81
AX-90414493	6	112.18	AX-90507025	13	14.81
AX-90484037	6	112.18	AX-90516830	13	14.81
AX-90426635	6	112.18	AX-90453158	13	14.81
AX-90381039	6	112.18	AX-90408891	13	15.25
AX-90515607	6	112.61	AX-90412849	13	15.69
AX-90444421	6	112.61	AX-90315683	13	15.69
AX-90468457	6	112.61	AX-90435639	13	15.69
AX-90396469	6	113.06	AX-90504623	13	16.57
AX-90324992	6	113.06	AX-90489380	13	17.91
AX-90422985	6	113.06	AX-90473440	13	19.74
AX-90433549	6	113.06	AX-90482901	13	20.18
AX-90321540	6	113.06	AX-90441648	13	20.18
AX-90449178	6	113.06	AX-90413739	13	20.18
AX-90429577	6	113.06	AX-90423879	13	20.18
AX-90381719	6	113.06	AX-90309851	13	20.18
AX-90440145	6	113.06	AX-90520118	13	20.18
AX-90395173	6	113.5	AX-90519597	13	20.18
AX-90411830	6	113.5	AX-90439686	13	20.18
AX-90441645	6	113.5	AX-90435804	13	20.18
AX-90467489	6	113.5	AX-90476742	13	20.63
AX-90348670	6	113.5	AX-90365239	13	21.07
AX-90494988	6	113.5	AX-90483812	13	21.52
AX-90498548	6	113.5	AX-90414359	13	21.52
AX-90460170	6	113.5	AX-90369820	13	21.52
AX-90473531	6	113.5	AX-90359963	13	21.97
AX-90426281	6	113.5	AX-90419962	13	21.97
AX-90438577	6	113.5	AX-90411627	13	21.97
AX-90413641	6	113.5	AX-90520797	13	21.97
AX-90331728	6	113.94	AX-90477946	13	22.42
AX-90403028	6	115.3	AX-90435547	13	24.31
AX-90420958	6	115.3	AX-90305594	13	24.31
AX-90461608	6	115.3	AX-90358844	13	24.82
AX-90523505	6	115.3	AX-90428329	13	24.82
AX-90434803	6	115.3	AX-90419860	13	24.82
AX-90497726	6	115.3	AX-90440103	13	24.82
AX-90332239	6	115.74	AX-90433720	13	24.82
AX-90306177	6	115.74	AX-90507439	13	24.82
AX-90453896	6	116.18	AX-90490349	13	24.82
AX-90468838	6	116.18	AX-90399606	13	24.82
AX-90500409	6	116.18	AX-90350895	13	24.82
AX-90386974	6	116.63	AX-90408527	13	25.27
AX-90382030	6	116.63	AX-90418349	13	25.27
AX-90353806	6	116.63	AX-90442346	13	25.27
AX-90437448	6	116.63	AX-90346262	13	25.27
AX-90516874	6	117.52	AX-90458322	13	25.73
AX-90395963	6	117.52	AX-90339080	13	25.73
AX-90489095	6	117.52	AX-90499102	13	25.73
AX-90504995	6	117.52	AX-90467844	13	25.73
AX-90472137	6	117.97	AX-90484040	13	26.19
AX-90306839	6	117.97	Flower Color	13	27.61
AX-90324418	6	118.43	AX-90366266	13	29.03
AX-90438702	6	118.43	AX-90469389	13	29.03
AX-90343151	6	118.43	AX-90455319	13	29.03
AX-90346682	6	118.43	AX-90379030	13	29.03
AX-90360981	6	120.74	AX-90379544	13	29.03
AX-90421178	6	121.64	AX-90521865	13	29.49
AX-90429640	6	122.08	AX-90431212	13	29.49
AX-90498298	6	122.08	AX-90467111	13	29.49
AX-90450698	6	122.52	AX-90416454	13	29.49
AX-90455093	6	122.96	AX-90436673	13	29.96
AX-90401601	6	122.96	AX-90405814	13	29.96
AX-90331413	6	123.4	AX-90444053	13	30.43
AX-90328970	6	123.83	AX-90355697	13	30.91
AX-90339061	6	123.83	AX-90450450	13	30.91
AX-90517768	6	123.83	AX-90474702	13	30.91
AX-90489825	6	123.83	AX-90342588	13	30.91
AX-90455937	6	123.83	AX-90410330	13	30.91
AX-90478682	6	124.27	AX-90519187	13	30.91
AX-90497931	6	125.15	AX-90448324	13	30.91
AX-90482971	6	125.15	AX-90391958	13	30.91
AX-90357754	6	125.59	AX-90511761	13	30.91
AX-90452931	6	126.02	AX-90397607	13	30.91
AX-90402929	6	126.45	AX-90472388	13	30.91
AX-90408496	6	126.45	AX-90506048	13	30.91
AX-90380157	6	126.45	AX-90465954	13	30.91
AX-90401146	6	126.45	AX-90400839	13	31.38
AX-90417796	6	126.45	AX-90476808	13	31.38
AX-90334553	6	126.45	AX-90470641	13	31.38
AX-90345574	6	126.45	AX-90318597	13	31.38
AX-90428269	6	126.45	AX-90414500	13	31.38
AX-90416553	6	126.45	AX-90370164	13	31.38
AX-90316817	6	126.45	AX-90420049	13	33.91
AX-90391582	6	126.45	AX-90374293	13	36.46
AX-90319796	6	126.45	AX-90313217	13	38.42
AX-90392400	6	126.88	AX-90356292	13	38.42
AX-90317414	6	127.76	AX-90337006	13	38.42
AX-90502120	6	127.76	AX-90325019	13	38.42
AX-90329875	6	128.2	AX-90338989	13	38.42
AX-90437125	6	128.2	AX-90502538	13	38.42
AX-90442791	6	128.2	AX-90318337	13	38.42
AX-90509399	6	128.2	AX-90335899	13	38.42
AX-90493431	6	128.2	AX-90424947	13	40.31
AX-90400328	6	128.2	AX-90392515	13	40.31
AX-90485510	6	128.2	AX-90390385	13	40.31
AX-90399631	6	128.2	AX-90509112	13	40.31
AX-90397646	6	128.2	AX-90466936	13	40.31
AX-90417577	6	128.2	AX-90415042	13	41.23
AX-90334847	6	128.2	AX-90479964	13	41.23
AX-90523763	6	128.2	AX-90393617	13	41.23
AX-90330346	6	128.2	AX-90321141	13	41.23
AX-90381715	6	129.07	AX-90310293	13	41.23
AX-90379552	6	129.51	AX-90480486	13	41.23
AX-90366697	6	129.51	AX-90323228	13	41.23
AX-90497546	6	129.51	AX-90459591	13	41.23
AX-90506634	6	129.51	AX-90313201	13	41.23
AX-90334981	6	129.51	AX-90447228	13	42.12
AX-90420743	6	129.51	AX-90454140	13	42.12
AX-90368651	6	129.51	AX-90419219	13	42.12
AX-90465629	6	129.51	AX-90492717	13	43.03
AX-90473594	6	129.95	AX-90495149	13	43.03
AX-90519407	6	130.86	AX-90521038	13	43.03
AX-90339683	6	132.21	AX-90478661	13	43.03
AX-90524706	6	132.65	AX-90441549	13	43.03
AX-90497987	6	133.33	AX-90457952	13	43.49
			AX-90375021	13	43.49
			AX-90344638	13	43.49
			AX-90446904	13	44.1
			AX-90352583	13	44.1
			AX-90357640	13	44.1
			AX-90325825	13	44.1
			AX-90370439	13	44.1
			AX-90370254	13	44.1
			AX-90312569	13	44.1
			AX-90488795	13	44.1
			AX-90390357	13	44.1
			AX-90509242	13	44.1
			AX-90507058	13	44.1
			AX-90384842	13	44.1
			AX-90306817	13	44.1
			AX-90476511	13	44.1
			AX-90387214	13	44.1
			AX-90347148	13	44.1
			AX-90440451	13	44.1
			AX-90523800	13	44.1
			AX-90425487	13	44.1
			AX-90390134	13	44.1
			AX-90360549	13	44.1
			AX-90365403	13	44.55
			AX-90320778	13	44.55
			AX-90459437	13	44.55
			AX-90508478	13	44.55
			AX-90316861	13	44.55
			AX-90507052	13	45.97
			AX-90430418	13	48.35
			AX-90422872	13	48.35
			AX-90455893	13	48.35
			AX-90351784	13	48.35
			AX-90406401	13	48.35
			AX-90472550	13	48.35
			AX-90515016	13	48.35
			AX-90410114	13	49.27
			AX-90496673	13	49.82
			AX-90479814	13	49.82
			AX-90439158	13	49.82
			AX-90521963	13	49.82
			AX-90399111	13	49.82
			AX-90334460	13	49.82
			AX-90397632	13	49.82
			AX-90429327	13	49.82
			AX-90367305	13	49.82
			AX-90337684	13	49.82
			AX-90524455	13	49.82
			AX-90322866	13	49.82
			AX-90438401	13	49.82
			AX-90405209	13	49.82
			AX-90458093	13	49.82
			AX-90459165	13	49.82
			AX-90439086	13	49.82
			AX-90518959	13	49.82
			AX-90318995	13	49.82
			AX-90308541	13	49.82
			AX-90343318	13	49.82
			AX-90429915	13	49.82
			AX-90484795	13	49.82
			AX-90470929	13	49.82
			AX-90451289	13	49.82
			AX-90457823	13	49.82
			AX-90438269	13	49.82
			AX-90393707	13	49.82
			AX-90399110	13	50.26
			AX-90331763	13	50.26
			AX-90433737	13	50.26
			AX-90412350	13	50.26
			AX-90491830	13	50.26
			AX-90477634	13	50.26
			AX-90473290	13	50.26
			AX-90451211	13	50.26
			AX-90407904	13	50.26
			AX-90381312	13	51.61
			AX-90372754	13	51.61
			AX-90382954	13	51.61
			AX-90431589	13	51.61
			AX-90442167	13	51.61
			AX-90308720	13	51.61
			AX-90385681	13	52.06
			AX-90406914	13	52.06
			AX-90314762	13	52.06
			AX-90511775	13	52.06
			AX-90498534	13	52.06
			AX-90378994	13	52.5
			AX-90401904	13	52.5
			AX-90374210	13	52.5
			AX-90425820	13	52.5
			AX-90382238	13	52.94
			AX-90307698	13	52.94
			AX-90380616	13	52.94
			AX-90479146	13	52.94
			AX-90469861	13	52.94
			AX-90334923	13	52.94
			AX-90381993	13	52.94
			AX-90490515	13	52.94
			AX-90404686	13	52.94
			AX-90397914	13	52.94
			AX-90505107	13	53.38
			AX-90378779	13	53.38
			AX-90338430	13	53.83
			AX-90470613	13	53.83
			AX-90386308	13	56.67
			AX-90509390	13	56.67
			AX-90413566	13	56.67
			AX-90517466	13	56.67
			AX-90520692	13	56.67
			AX-90370385	13	57.12
			AX-90496973	13	57.12
			AX-90456048	13	57.12
			AX-90318497	13	58
			AX-90463044	13	58
			AX-90368318	13	58
			AX-90486757	13	58
			AX-90424879	13	58
			AX-90411336	13	58
			AX-90522013	13	58
			AX-90378575	13	58
			AX-90505587	13	58
			AX-90413704	13	58
			AX-90519339	13	58
			AX-90374187	13	58
			AX-90423207	13	58.44
			AX-90307817	13	58.44
			AX-90315697	13	58.44
			AX-90382278	13	58.44
			AX-90441600	13	58.44
			AX-90355830	13	58.44
			AX-90455485	13	58.89
			AX-90465872	13	59.79
			AX-90448182	13	59.79
			AX-90399407	13	59.79
			AX-90524434	13	59.79
			AX-90337902	13	59.79
			AX-90325762	13	59.79
			AX-90439830	13	59.79
			AX-90517724	13	59.79
			AX-90451340	13	59.79
			AX-90413512	13	60.23
			AX-90480525	13	60.23
			AX-90469396	13	60.23
			AX-90494332	13	60.23
			AX-90340060	13	62.64
			AX-90357397	13	62.64
			AX-90384367	13	62.64
			AX-90445817	13	62.64
			AX-90473458	13	62.64
			AX-90336511	13	62.64
			AX-90445261	13	62.64
			AX-90446167	13	62.64
			AX-90498349	13	62.64
			AX-90401459	13	62.64
			AX-90496356	13	62.64
			AX-90456183	13	62.64
			AX-90500483	13	62.64
			AX-90309747	13	62.64
			AX-90494789	13	62.64
			AX-90406208	13	62.64
			AX-90480160	13	62.64
			AX-90474564	13	62.64
			AX-90483908	13	62.64
			AX-90416175	13	62.64
			AX-90510444	13	62.64
			AX-90452916	13	62.64
			AX-90375505	13	62.64
			AX-90404653	13	62.64
			AX-90513444	13	62.64
			AX-90407219	13	62.64
			AX-90452724	13	62.64
			AX-90479305	13	62.64
			AX-90344989	13	62.64
			AX-90456559	13	62.64
			AX-90495879	13	62.64
			AX-90325888	13	62.64
			AX-90436207	13	62.64
			AX-90520304	13	62.64
			AX-90363010	13	62.64
			AX-90427381	13	62.64
			AX-90434866	13	62.64
			AX-90338144	13	62.64
			AX-90407167	13	62.64
			AX-90426074	13	63.08
			AX-90425106	13	63.08
			AX-90454687	13	63.08
			AX-90524021	13	63.08
			AX-90433838	13	63.08
			AX-90493627	13	63.08
			AX-90316189	13	63.08
			AX-90488741	13	63.08
			AX-90500481	13	63.08
			AX-90437140	13	63.08
			AX-90318004	13	63.08
			AX-90322570	13	63.08
			AX-90500009	13	63.08
			AX-90435449	13	63.08
			AX-90412541	13	63.08
			AX-90497364	13	63.08
			AX-90439202	13	63.08
			AX-90360808	13	63.08
			AX-90448649	13	63.08
			AX-90455529	13	63.08
			AX-90418986	13	63.08
			AX-90342410	13	63.08
			AX-90496018	13	63.08
			AX-90456954	13	63.08
			AX-90334709	13	63.08
			AX-90389575	13	63.97
			AX-90497558	13	63.97
			AX-90407586	13	63.97
			AX-90522476	13	63.97
			AX-90481869	13	63.97
			AX-90343451	13	64.41
			AX-90391898	13	64.41
			AX-90411436	13	64.41
			AX-90381996	13	64.85
			AX-90405689	13	64.85
			AX-90481653	13	64.85
			AX-90322181	13	64.85
			AX-90354480	13	64.85
			AX-90433076	13	64.85
			AX-90390430	13	64.85
			AX-90504504	13	64.85
			AX-90419644	13	64.85
			AX-90490350	13	64.85
			AX-90501976	13	64.85
			AX-90505172	13	64.85
			AX-90372386	13	64.85
			AX-90513050	13	64.85
			AX-90463522	13	64.85
			AX-90413377	13	64.85
			AX-90403611	13	64.85
			AX-90451068	13	64.85
			AX-90326180	13	64.85
			AX-90518680	13	64.85
			AX-90332462	13	64.85
			AX-90422485	13	64.85
			AX-90343376	13	64.85
			AX-90524140	13	64.85
			AX-90489640	13	64.85
			AX-90459888	13	64.85
			AX-90415658	13	65.3
			AX-90475751	13	65.3
			AX-90455405	13	65.3
			AX-90429900	13	65.3
			AX-90358611	13	65.3
			AX-90457205	13	65.3
			AX-90346667	13	65.3
			AX-90383699	13	65.3
			AX-90436112	13	65.3
			AX-90485642	13	65.3
			AX-90335635	13	65.3
			AX-90514820	13	65.3
			AX-90500789	13	65.3
			AX-90305185	13	65.3
			AX-90380035	13	65.3
			AX-90381191	13	65.73
			AX-90351202	13	65.73
			AX-90379076	13	65.73
			AX-90318011	13	65.73
			AX-90335329	13	65.73
			AX-90511369	13	66.17
			AX-90418474	13	66.17
			AX-90489331	13	66.17
			AX-90342134	13	66.17
			AX-90372885	13	66.17
			AX-90439278	13	66.17
			AX-90425051	13	66.17
			AX-90426666	13	66.17
			AX-90417001	13	66.17
			AX-90465460	13	66.17
			AX-90346945	13	66.17
			AX-90437239	13	66.17
			AX-90329517	13	66.17
			AX-90341174	13	66.17
			AX-90439343	13	66.17
			AX-90497781	13	66.17
			AX-90452596	13	66.17
			AX-90490801	13	66.17
			AX-90490528	13	66.17
			AX-90520577	13	66.17
			AX-90493165	13	66.17
			AX-90453898	13	66.17
			AX-90422264	13	66.6
			AX-90368179	13	66.6
			AX-90318910	13	66.6
			AX-90416338	13	66.6
			AX-90333593	13	66.6
			AX-90340456	13	66.6
			AX-90340612	13	66.6
			AX-90436023	13	66.6
			AX-90456727	13	66.6
			AX-90305388	13	66.6
			AX-90416339	13	66.6
			AX-90428379	13	66.6
			AX-90457607	13	66.6
			AX-90513131	13	66.6
			AX-90482980	13	66.6
			AX-90519942	13	66.6
			AX-90440539	13	66.6
			AX-90335896	13	66.6
			AX-90494651	13	66.6
			AX-90342644	13	66.6
			AX-90345929	13	66.6
			AX-90440636	13	67.03
			AX-90453754	13	67.03
			AX-90492711	13	67.03
			AX-90318159	13	67.03
			AX-90341884	13	67.03
			AX-90321600	13	67.03
			AX-90493305	13	67.03
			AX-90471688	13	67.03
			AX-90493621	13	67.03
			AX-90383253	13	67.03
			AX-90441937	13	68.65
			AX-90391057	13	68.65
			AX-90410745	13	68.65
			AX-90490959	13	68.65
			AX-90446952	13	68.65
			AX-90487780	13	68.65
			AX-90405531	13	68.65
			AX-90314356	13	68.65
			AX-90383864	13	68.65
			AX-90338315	13	68.65
			AX-90331310	13	68.65
			AX-90362835	13	68.65
			AX-90509174	13	69.12
			AX-90436430	13	69.64
			AX-90309119	13	70.14
			AX-90316896	13	70.14
			AX-90525030	13	70.58
			AX-90361511	13	70.58
			AX-90339044	13	70.58
			AX-90519945	13	70.58
			AX-90523141	13	71.02
			AX-90515348	13	71.02
			AX-90498773	13	71.02
			AX-90482753	13	71.02
			AX-90426330	13	71.46
			AX-90501648	13	71.46
			AX-90422254	13	71.46
			AX-90340902	13	71.46
			AX-90348632	13	71.46
			AX-90412608	13	71.46
			AX-90455523	13	71.46
			AX-90406356	13	71.46
			AX-90474992	13	71.46
			AX-90308613	13	71.46
			AX-90365158	13	71.46
			AX-90397599	13	71.46
			AX-90521223	13	71.46
			AX-90429341	13	71.46
			AX-90383194	13	71.46
			AX-90344985	13	71.46
			AX-90354463	13	71.46
			AX-90424429	13	71.91
			AX-90426452	13	73.78
			AX-90438405	13	73.78
			AX-90368642	13	74.22
			AX-90329167	13	76.09
			AX-90522197	13	76.09
			AX-90477338	13	76.09
			AX-90465436	13	76.09
			AX-90419499	13	76.09
			AX-90496204	13	76.09
			AX-90487855	13	76.09
			AX-90425558	13	76.09
			AX-90380463	13	78.02
			AX-90452392	13	78.48
			AX-90515243	13	80.31
			AX-90357938	13	80.31
			AX-90334407	13	80.31
			AX-90394778	13	80.76
			AX-90463191	13	80.76
			AX-90490192	13	85.06
			AX-90429059	13	85.06
			AX-90348777	13	85.06
			AX-90410826	13	85.06
			AX-90441833	13	85.06
			AX-90429203	13	85.06
			AX-90352124	13	85.06
			AX-90353930	13	85.06
			AX-90419399	13	87.33
			AX-90393725	13	87.76
			AX-90428602	13	87.76
			AX-90477035	13	88.2
			AX-90343375	13	88.2
			AX-90321892	13	89.07
			AX-90397081	13	89.5
			AX-90385885	13	90.83
			AX-90518894	13	90.83
			AX-90413714	13	90.83
			AX-90396845	13	90.83
			AX-90502888	13	90.83
			AX-90458030	13	90.83
			AX-90331166	13	90.83
			AX-90409004	13	91.26
			AX-90410318	13	91.26
			AX-90524573	13	91.26
			AX-90389519	13	91.26
			AX-90415155	13	91.26
			AX-90426362	13	91.26
			AX-90407491	13	91.26
			AX-90325580	13	91.26
			AX-90521230	13	91.26
			AX-90390255	13	91.26
			AX-90370286	13	91.26
			AX-90305162	13	91.26
			AX-90326453	13	91.26
			AX-90489670	13	91.26
			AX-90429284	13	91.26
			AX-90325302	13	95.99
			AX-90379274	13	95.99
			AX-90474707	13	95.99
			AX-90376910	13	95.99
			AX-90408580	13	95.99
			AX-90476950	13	96.42
			AX-90493481	13	96.85
			AX-90519664	13	96.85
			AX-90418513	13	96.85
			AX-90437654	13	96.85
			AX-90383341	13	96.85
			AX-90490939	13	96.85
			AX-90329271	13	96.85
			AX-90466418	13	96.85
			AX-90472741	13	97.28
			AX-90448460	13	97.28
			AX-90379375	13	97.28
			AX-90481620	13	97.28
			AX-90390204	13	97.28
			AX-90524467	13	97.28
			AX-90464914	13	97.28
			AX-90355485	13	97.28
			AX-90491362	13	97.28
			AX-90392408	13	97.28
			AX-90319983	13	98.17
			AX-90506621	13	98.61
			AX-90422335	13	98.61
			AX-90482139	13	98.61
			AX-90495069	13	98.61
			AX-90386425	13	98.61
			AX-90429404	13	98.61
			AX-90308405	13	98.61
			AX-90508371	13	98.61
			AX-90471243	13	98.61
			AX-90517328	13	98.61
			AX-90404072	13	98.61
			AX-90346019	13	98.61
			AX-90511076	13	98.61
			AX-90465836	13	98.61
			AX-90426359	13	98.61
			AX-90478410	13	98.61
			AX-90387892	13	98.61
			AX-90365275	13	98.61
			AX-90508430	13	98.61
			AX-90432561	13	98.61
			AX-90306277	13	98.61
			AX-90340989	13	98.61
			AX-90436215	13	98.61
			AX-90392530	13	98.61
			AX-90502275	13	98.61
			AX-90390620	13	98.61
			AX-90466478	13	98.61
			AX-90464893	13	98.61
			AX-90493048	13	98.61
			AX-90501361	13	99.52
			AX-90453567	13	99.52
			AX-90488088	13	99.52
			AX-90412742	13	99.52
			AX-90371423	13	99.52
			AX-90403659	13	99.52
			AX-90362824	13	99.52
			AX-90437889	13	99.52
			AX-90509528	13	99.52
			AX-90521494	13	99.52
			AX-90404844	13	99.52
			AX-90504987	13	99.52
			AX-90320494	13	99.52
			AX-90315432	13	99.52
			AX-90366672	13	99.52
			AX-90442651	13	99.52
			AX-90347026	13	99.52
			AX-90328035	13	99.52
			AX-90492411	13	99.52
			AX-90470631	13	99.52
			AX-90387331	13	99.52
			AX-90374818	13	99.52
			AX-90403647	13	99.52
			AX-90431030	13	99.52
			AX-90436801	13	99.52
			AX-90328890	13	99.52
			AX-90337532	13	99.52
			AX-90471141	13	99.52
			AX-90480767	13	99.52
			AX-90370253	13	99.52
			AX-90364231	13	99.52
			AX-90511757	13	99.52
			AX-90413881	13	99.52
			AX-90523861	13	99.52
			AX-90382873	13	99.52
			AX-90502308	13	99.52
			AX-90474313	13	99.97
			AX-90346509	13	99.97
			AX-90321412	13	99.97
			AX-90489702	13	99.97
			AX-90389277	13	99.97
			AX-90478481	13	99.97
			AX-90437101	13	99.97
			AX-90415535	13	99.97
			AX-90416765	13	99.97
			AX-90311883	13	99.97
			AX-90454663	13	99.97
			AX-90352782	13	101.35
			AX-90478975	13	101.35
			AX-90391536	13	101.35
			AX-90393231	13	101.35
			AX-90327686	13	101.35
			AX-90490827	13	101.35
			AX-90369082	13	101.35
			AX-90470324	13	101.35
			AX-90504002	13	101.35
			AX-90487324	13	101.35
			AX-90522829	13	101.35
